# Supplementary material for: Genetic Analyses, BSA-Seq, and Transcriptome Analyses Reveal Candidate Genes Controlling Leaf Plastochron in Rapeseed (Brassica napus L.)
Source: Plants (Basel). 2025 Jun 5;14(11):1719. doi: 10.3390/plants14111719 (PMC12156987; doi:10.3390/plants14111719)
Supplement: Supplementary file 1 [file plants-14-01719-s001.zip]

Archive with 2 entries (2 files):
- FigureS-ok.pptx
- TableS-ok.xlsx
