# Supplementary material for: Genetic Analyses, BSA-Seq, and Transcriptome Analyses Reveal Candidate Genes Controlling Leaf Plastochron in Rapeseed (Brassica napus L.)
Source: Plants (Basel). 2025 Jun 5;14(11):1719. doi: 10.3390/plants14111719 (PMC12156987; doi:10.3390/plants14111719)
Supplement: Supplementary file 1 [file plants-14-01719-s001.zip › TableS-ok.xlsx]

## Sheet: S1
Table S1 Statistics of leaf plastochron-related traits in the four-generation population
Trait	Value	2021-2022 cropping season				2022-2023 cropping season
		ZH18	2116C	F1	F2	ZH18	2116C	F1	F2
Leaf number in the rosette stage	Mean ± SD	5.3 ± 0.67	12.2 ± 0.92	9.6 ± 1.51	9.1 ± 3.35	7.5 ± 0.97	13.6 ± 1.24	10.1 ± 1.37	8.1 ± 3.25
	Coefficient of Variation (CV)	12.73	7.53	15.68	36.88	17.63	9.53	13.56	40.12
Leaf number in the bud stage	Mean ± SD	7.6 ± 0.84	23.1 ± 1.52	14.9 ± 2.33	17.0 ± 7.82	10.6 ± 0.84	18.4 ± 1.17	15.5 ± 0.92	14.9 ± 4.64
	Coefficient of Variation (CV)	11.1	6.6	15.64	46.07	7.92	6.36	5.94	31.14
Primary branch number	Mean ± SD	5.3 ± 0.58	13.7 ± 3.51	7.3 ± 1.0	6.5 ± 2.22	7.7 ± 0.76	13.5 ± 1.96	9.3 ± 0.51	7.0 ± 2.51
	Coefficient of Variation (CV)	10.83	25.7	13.64	34.12	9.93	14.54	5.49	35.86

## Sheet: S2
Table S2 Pearson correlation coefficients among leaf plastochron, primary branch number, biomass, and seed yield.
Trait	2021-2022 cropping season					2021-2022 cropping season
	Leaf plastochron in the rosette stage	Leaf plastochron in the bud stage	Primary branch number	Biomass yield	Seed yield	Leaf plastochron in the rosette stage	Leaf plastochron in the bud stage	Primary branch number
Leaf plastochron in the rosette stage	1	0.635**	0.466**	0.310**	0.284*	1	0.596**	0.395**
Leaf plastochron in the bud stage	0.635**	1	0.628**	0.341**	0.389**	0.596**	1	0.614**
Primary branch number	0.466**	0.628**	1	0.455**	0.464**	0.395**	0.614**	1
Biomass yield	0.310**	0.341**	0.455**	1	0.891**	NA	NA	NA
Seed yield	0.284*	0.389**	0.464**	0.891**	1	NA	NA	NA
Asterisk ** represents p < 0.01.NA represents NOT measured.

## Sheet: S3
Table S3 Fitness tests of candidate models for ZH18 × 2116 C hybrid combinations.
Trait	Year	Model	Generation	U12	U22	U32	nW2	Dn
Leaf number in the rosette stage	2021	1MG-EAD	P1	0.006(0.938)	0.028(0.868)	0.13(0.718)	0.18(＞0.05)	0.28(＞0.05)
Leaf number in the rosette stage	2021	1MG-EAD	F1	0.046(0.83)	0.004(0.95)	0.34(0.56)	0.081(＞0.05)	0.21(＞0.05)
Leaf number in the rosette stage	2021	1MG-EAD	P2	0.032(0.858)	0.034(0.855)	0.002(0.966)	0.129(＞0.05)	0.291(＞0.05)
Leaf number in the rosette stage	2021	1MG-EAD	F2	0.009(0.924)	0.031(0.86)	0.112(0.738)	0.945(＜0.05)	0.107(＜0.05)
Leaf number in the rosette stage	2021	1MG-EAD	P1	0.006(0.938)	0.028(0.868)	0.13(0.718)	0.18(＞0.05)	0.28(＞0.05)
Leaf number in the rosette stage	2021	1MG-EAD	F1	0.046(0.83)	0.004(0.95)	0.339(0.561)	0.081(＞0.05)	0.21(＞0.05)
Leaf number in the rosette stage	2021	1MG-EAD	P2	0.032(0.859)	0.034(0.855)	0.002(0.966)	0.129(＞0.05)	0.291(＞0.05)
Leaf number in the rosette stage	2021	1MG-EAD	F2	0.338(1.818)	1.818(0.178)	2.82(0.093)	1.137(＜0.05)	0.109(＜0.05)
Leaf number in the rosette stage	2021	1MG-EAD	P1	0.035(0.851)	0.064(0.801)	0.081(0.777)	0.139(＞0.05)	0.306(＞0.05)
Leaf number in the rosette stage	2021	1MG-EAD	F1	0.036(0.85)	0.072(0.788)	0.116(0.733)	0.077(＞0.05)	0.231(＞0.05)
Leaf number in the rosette stage	2021	1MG-EAD	P2	0(1)	0.017(0.896)	0.274(0.601)	0.069(＞0.05)	0.201(＞0.05)
Leaf number in the rosette stage	2021	1MG-EAD	F2	0.009(0.925)	0.014(0.906)	0.011(0.915)	0.267(＞0.05)	0.09(＞0.05)
Leaf number in the rosette stage	2021	1MG-EAD	P1	0.035(0.851)	0.064(0.801)	0.08(0.777)	0.139(＞0.05)	0.306(＞0.05)
Leaf number in the rosette stage	2021	1MG-EAD	F1	0.036(0.849)	0.072(0.788)	0.116(0.733)	0.077(＞0.05)	0.231(＞0.05)
Leaf number in the rosette stage	2021	1MG-EAD	P2	0(1)	0.017(0.896)	0.274(0.601)	0.069(＞0.05)	0.201(＞0.05)
Leaf number in the rosette stage	2021	1MG-EAD	F2	0.001(0.97)	0.001(0.982)	0.003(0.954)	0.257(＞0.05)	0.088(＞0.05)
Leaf number in the bud stage	2021	1MG-EAD	P1	0.017(0.895)	0.02(0.887)	0.003(0.954)	0.139(＞0.05)	0.292(＞0.05)
Leaf number in the bud stage	2021	1MG-EAD	F1	0.289(0.591)	0.581(0.446)	0.93(0.335)	0.159(＞0.05)	0.225(＞0.05)
Leaf number in the bud stage	2021	1MG-EAD	P2	0.03(0.863)	0.026(0.872)	0.001(0.98)	0.049(＞0.05)	0.172(＞0.05)
Leaf number in the bud stage	2021	1MG-EAD	F2	0.012(0.915)	0.008(0.93)	0.004(0.949)	0.167(＞0.05)	0.054(＞0.05)
Leaf number in the bud stage	2021	1MG-EAD	P1	0.017(0.895)	0.02(0.887)	0.003(0.955)	0.139(＞0.05)	0.292(＞0.05)
Leaf number in the bud stage	2021	1MG-EAD	F1	0.29(0.591)	0.581(0.446)	0.93(0.335)	0.159(＞0.05)	0.225(＞0.05)
Leaf number in the bud stage	2021	1MG-EAD	P2	0.03(0.862)	0.026(0.872)	0.001(0.98)	0.049(＞0.05)	0.173(＞0.05)
Leaf number in the bud stage	2021	1MG-EAD	F2	0.139(1.421)	1.421(0.233)	0.925(0.336)	0.428(＞0.05)	0.077(＜0.05)
Leaf number in the bud stage	2021	1MG-EAD	P1	0.001(0.98)	0.103(0.749)	1.405(0.236)	0.105(＞0.05)	0.277(＞0.05)
Leaf number in the bud stage	2021	1MG-EAD	F1	0.036(0.849)	0.019(0.889)	0.032(0.858)	0.07(＞0.05)	0.239(＞0.05)
Leaf number in the bud stage	2021	1MG-EAD	P2	0.071(0.79)	0.025(0.876)	0.166(0.683)	0.126(＞0.05)	0.338(＞0.05)
Leaf number in the bud stage	2021	1MG-EAD	F2	0.03(0.862)	0.014(0.907)	0.041(0.84)	0.125(＞0.05)	0.064(＞0.05)
Leaf number in the bud stage	2021	1MG-EAD	P1	0.012(0.912)	0.009(0.925)	0.645(0.422)	0.091(＞0.05)	0.271(＞0.05)
Leaf number in the bud stage	2021	1MG-EAD	F1	0.056(0.813)	0.024(0.878)	0.093(0.761)	0.081(＞0.05)	0.254(＞0.05)
Leaf number in the bud stage	2021	1MG-EAD	P2	0.005(0.944)	0.001(0.983)	0.13(0.719)	0.118(＞0.05)	0.307(＞0.05)
Leaf number in the bud stage	2021	1MG-EAD	F2	0.007(0.935)	0(1)	0.101(0.751)	0.123(＞0.05)	0.064(＞0.05)
Primary branch number	2021	1MG-EAD	P1	0.039(0.843)	0.005(0.944)	0.238(0.626)	0.109(＞0.05)	0.427(＞0.05)
Primary branch number	2021	1MG-EAD	F1	0(1)	0.05(0.824)	0.794(0.373)	0.117(＞0.05)	0.341(＞0.05)
Primary branch number	2021	1MG-EAD	P2	0.002(0.961)	0.023(0.879)	0.177(0.674)	0.036(＞0.05)	0.233(＞0.05)
Primary branch number	2021	1MG-EAD	F2	0.001(0.98)	0.001(0.98)	0(0.997)	0.689(＜0.05)	0.088(＜0.05)
Primary branch number	2021	1MG-EAD	P1	P1	0.005(0.944)	0.238(0.626)	0.109(＞0.05)	0.427(＞0.05)
Primary branch number	2021	1MG-EAD	F1	0(1)	0.05(0.824)	0.793(0.373)	0.117(＞0.05)	0.341(＞0.05)
Primary branch number	2021	1MG-EAD	P2	0.002(0.961)	0.023(0.879)	0.177(0.674)	0.036(＞0.05)	0.233(＞0.05)
Primary branch number	2021	1MG-EAD	F2	0(1)	0(0.994)	0.001(0.975)	0.698(＜0.05)	0.091(＜0.05)
Primary branch number	2021	1MG-EAD	P1	0.051(0.822)	0.039(0.845)	0.008(0.929)	0.11(＞0.05)	0.304(＞0.05)
Primary branch number	2021	1MG-EAD	F1	0(1)	0.063(0.803)	1.004(0.317)	0.287(＞0.05)	0.375(＞0.05)
Primary branch number	2021	1MG-EAD	P2	0.035(0.851)	0.045(0.833)	0.014(0.906)	0.041(＞0.05)	0.18(＞0.05)
Primary branch number	2021	1MG-EAD	F2	0(0.988)	0(0.997)	0.005(0.943)	0.365(＞0.05)	0.1(<0.05)
Primary branch number	2021	1MG-EAD	P1	0.051(0.822)	0.039(0.845)	0.008(0.929)	0.11(＞0.05)	0.304(＞0.05)
Primary branch number	2021	1MG-EAD	F1	0(1)	0.062(0.803)	1.003(0.317)	0.287(＞0.05)	0.375(＞0.05)
Primary branch number	2021	1MG-EAD	P2	0.035(0.851)	0.045(0.833)	0.014(0.906)	0.041(＞0.05)	0.18(＞0.05)
Primary branch number	2021	1MG-EAD	F2	0.001(0.978)	0(0.984)	0.001(0.978)	0.366(＞0.05)	0.098(<0.05)

## Sheet: S4
Table S4 Estimates of genetic parameters of leaf plastochron-related traits.
Cropping season	Trait	Additive effects of the major gene (d)	Heritability (Major-Gene) (%)
2021-2022	Leaf number in rosette stage	-1.72	96.35
2021-2022	Leaf number in bud stage	-3.88	98.93
2021-2022	Primary branch number	-2.08	95.5
2022-2023	Leaf number in rosette stage	-1.88	91.94
2022-2023	Leaf number in bud stage	-1.46	92.42
2022-2023	Primary branch number	-1.32	86.4

## Sheet: S5
Table S5 Statistics of the sequencing data for the four samples.
Reference Genome	Sample name	Clean_Reads	Clean_Base	Q20(%)	Q30(%)	GC(%)	Total_reads	Mapped(%)	Properly_mapped(%)	Ave_depth	Cov_ratio_1X(%)	Cov_ratio_5X(%)	Cov_ratio_10X(%)	SNP number	Homozygosity SNP	InDel number	Homozygosity InDel
ZS11 V0	B1	420797196	62680813322	99.09	94.5	37.68	420797196	99.68	94.91	60	96.59	93.97	91.54	3366717	653740	901648	205130
ZS11 V0	B2	413035972	61543656184	99.12	94.63	38.13	413035972	99.4	95.06	59	96.53	93.95	91.54	3416689	64818	913390	203674
ZS11 V0	P1	214521726	31955983860	99.2	95.06	38.07	214521726	99.52	96.05	31	91.78	87.29	83.11	2264093	1478828	610689	425587
ZS11 V0	P2	301088808	44847979924	99.14	94.79	37.82	301088808	99.5	95.4	43	89.85	85.05	81.73	2069863	1323454	583140	396339
Darmor-bzh V10	B1	420797196	62680813322	99.09	94.5	37.68	420797196	99.56	93.88	66	94.88	92.16	90.15	3366717	653740	901648	205130
Darmor-bzh V10	B2	413035972	61543656184	99.12	94.63	38.13	413035972	99.27	93.99	65	94.82	92.12	90.06	3416659	648818	913390	203674
Darmor-bzh V10	P1	214521726	31955983860	99.2	95.06	38.07	214521726	99.38	94.56	34	89.8	85.46	81.76	2264093	1478828	610689	425587
Darmor-bzh V10	P2	301088808	44847979924	99.14	94.79	37.82	301088808	99.43	94.91	47	89.26	85.42	82.91	2069863	1323454	583140	396339

## Sheet: S6
Table S6 Statistical table of candidate genomic intervals on the ZS11 genome.
Chromosome_ID	Start	End	Size(Mb)	marker	Confidence Interval	Reference Genome
scaffoldA02	8694194	8698962	0	InDel	90	ZS11 v0
scaffoldA02	8700802	8994130	0.29	InDel	90	ZS11 v0
scaffoldA02	9003226	13526491	4.52	InDel	90	ZS11 v0
scaffoldA02	9045489	9478410	0.43	SNP	95	ZS11 v0
scaffoldA02	11778771	11778844	0	SNP	95	ZS11 v0
scaffoldA02	11779718	11785738	0.01	SNP	95	ZS11 v0
scaffoldA02	13501274	13501347	0	SNP	95	ZS11 v0
scaffoldA02	13514932	13515299	0	SNP	95	ZS11 v0
scaffoldA02	13515581	13516292	0	SNP	95	ZS11 v0
scaffoldA02	13517525	13661121	0.14	SNP	95	ZS11 v0
scaffoldA02	13527030	13527329	0	InDel	90	ZS11 v0
scaffoldA02	13737488	13763964	0.03	InDel	90	ZS11 v0
scaffoldA02	28456364	28456364	0	InDel	90	ZS11 v0
scaffoldA02	28457782	28457782	0	InDel	90	ZS11 v0
scaffoldA02	28458371	28458371	0	InDel	90	ZS11 v0
scaffoldA02	28461910	29236633	0.77	InDel	90	ZS11 v0
scaffoldA02	28671320	28679638	0.01	SNP	95	ZS11 v0
scaffoldA02	28680094	28680226	0	SNP	95	ZS11 v0
scaffoldA03	19725853	20523001	0.8	InDel	90	ZS11 v0
scaffoldA03	20527785	20537505	0.01	InDel	90	ZS11 v0
scaffoldA03	20538162	20538162	0	InDel	90	ZS11 v0
scaffoldA03	20540731	20545447	0	InDel	90	ZS11 v0
scaffoldA03	20546778	20546778	0	InDel	90	ZS11 v0
scaffoldA03	20668423	20670270	0	InDel	90	ZS11 v0
scaffoldA03	20670981	20671437	0	InDel	90	ZS11 v0
scaffoldA03	20673696	20673744	0	InDel	90	ZS11 v0
scaffoldA04	19232586	19232748	0	InDel	90	ZS11 v0
scaffoldA04	19234561	19297570	0.06	InDel	90	ZS11 v0
scaffoldA04	19300098	19300553	0	InDel	90	ZS11 v0
scaffoldA04	19301135	19301152	0	InDel	90	ZS11 v0
scaffoldA04	19433812	20726049	1.29	InDel	90	ZS11 v0
scaffoldA04	19825323	19825885	0	SNP	95	ZS11 v0
scaffoldA04	19826050	19826717	0	SNP	95	ZS11 v0
scaffoldA04	19829237	19832007	0	SNP	95	ZS11 v0
scaffoldA04	19835362	19837270	0	SNP	95	ZS11 v0
scaffoldA04	19839469	19853550	0.01	SNP	95	ZS11 v0
scaffoldA04	19853763	20142478	0.29	SNP	95	ZS11 v0
scaffoldA04	20142756	20142957	0	SNP	95	ZS11 v0
scaffoldA04	20143528	20147685	0	SNP	95	ZS11 v0
scaffoldA04	20152149	20156370	0	SNP	95	ZS11 v0
scaffoldA04	20169805	20170071	0	SNP	95	ZS11 v0
scaffoldA04	20170345	20172104	0	SNP	95	ZS11 v0
scaffoldA04	25035917	25068122	0.03	InDel	90	ZS11 v0
scaffoldA04	25077035	25102049	0.03	InDel	90	ZS11 v0
scaffoldA04	25367070	25390154	0.02	InDel	90	ZS11 v0
scaffoldA04	25469634	25469634	0	InDel	90	ZS11 v0
scaffoldA04	25516896	25516896	0	InDel	90	ZS11 v0
scaffoldA04	25516941	25530965	0.01	InDel	90	ZS11 v0

## Sheet: S7
Table S7 Statistics of candidate genomic intervals on the Darmor-bzh genome.
Chromosome_ID	Start	End	Size(Mb)	marker	Confidence Interval	Reference Genome
A02	8622853	11836425	3.21	InDel	90	Darmor-bzh V10
A02	9066916	9477102	0.41	SNP	95	Darmor-bzh V10
A02	11825383	11826490	0	SNP	95	Darmor-bzh V10
A02	11826804	11826865	0	SNP	95	Darmor-bzh V10
A02	11832255	11833278	0	SNP	95	Darmor-bzh V10
A02	11833992	11834396	0	SNP	95	Darmor-bzh V10
A02	11834806	11846982	0.01	SNP	95	Darmor-bzh V10
A02	11847736	11848317	0	SNP	95	Darmor-bzh V10
A02	11898471	11899307	0	InDel	90	Darmor-bzh V10
A02	11902298	11902298	0	InDel	90	Darmor-bzh V10
A02	11904819	11905086	0	InDel	90	Darmor-bzh V10
A02	12262419	12287768	0.03	InDel	90	Darmor-bzh V10
A02	12296381	12298535	0	InDel	90	Darmor-bzh V10
A02	12596099	12605224	0.01	InDel	90	Darmor-bzh V10
A02	12626626	13441875	0.82	InDel	90	Darmor-bzh V10
A02	13442208	13442228	0	InDel	90	Darmor-bzh V10
A02	13607758	13609146	0	SNP	95	Darmor-bzh V10
A02	13609227	13728641	0.12	SNP	95	Darmor-bzh V10
A02	13728856	13729077	0	SNP	95	Darmor-bzh V10
A02	25797919	25797919	0	InDel	90	Darmor-bzh V10
A02	25798606	26654291	0.86	InDel	90	Darmor-bzh V10
A03	19321879	19323011	0	SNP	95	Darmor-bzh V10
A03	19323183	19332460	0.01	SNP	95	Darmor-bzh V10
A03	19762853	19893095	0.13	InDel	90	Darmor-bzh V10
A04	16511967	16513044	0	InDel	90	Darmor-bzh V10
A04	16514737	16520488	0.01	InDel	90	Darmor-bzh V10
A04	16523042	16525737	0	InDel	90	Darmor-bzh V10
A04	16543581	16543818	0	InDel	90	Darmor-bzh V10
A04	16682654	18103009	1.42	InDel	90	Darmor-bzh V10
A04	17124654	17126970	0	SNP	95	Darmor-bzh V10
A04	17128404	17214249	0.09	SNP	95	Darmor-bzh V10
A04	17215027	17215045	0	SNP	95	Darmor-bzh V10
A04	17215579	17216427	0	SNP	95	Darmor-bzh V10
A04	17217384	17300818	0.08	SNP	95	Darmor-bzh V10
A04	17301322	17307314	0.01	SNP	95	Darmor-bzh V10
A04	17308105	17316507	0.01	SNP	95	Darmor-bzh V10
A04	17318464	17366372	0.05	SNP	95	Darmor-bzh V10
A04	17368930	17371091	0	SNP	95	Darmor-bzh V10
A04	17378862	17378916	0	SNP	95	Darmor-bzh V10
A04	17387737	17390954	0	SNP	95	Darmor-bzh V10
A04	17395549	17432209	0.04	SNP	95	Darmor-bzh V10
A04	17471711	17472157	0	SNP	95	Darmor-bzh V10
A04	17473105	17473337	0	SNP	95	Darmor-bzh V10
A04	17473972	17474627	0	SNP	95	Darmor-bzh V10
A04	17475050	17477275	0	SNP	95	Darmor-bzh V10

## Sheet: S8
Table S8 Results of protein sequence alignment between Darmor-bzh and ZS11.
query acc.ver	subject acc.ver	% identity	alignment length	mismatches	gap opens	q. start	q. end	s. start	s. end	evalue	bit score
A02p13200.1_BnaDAR	BnaA02G0156500ZS	100	192	0	0	1	192	1	192	3.73e-143	389
A02p13210.1_BnaDAR	BnaA02G0156600ZS	99.823	565	0	1	1	565	1	564	0	1174
A02p13220.1_BnaDAR	BnaA02G0156700ZS	99.876	1607	0	2	1	1607	1	1605	0	3280
A02p13230.1_BnaDAR	BnaA02G0156800ZS	100	451	0	0	1	451	1	451	0	937
A02p13240.1_BnaDAR	BnaA02G0156900ZS	100	175	0	0	1	175	1	175	1.78e-131	358
A02p13250.1_BnaDAR	BnaA02G0157100ZS	100	239	0	0	1	239	1	239	8.49e-177	479
A02p13260.1_BnaDAR	BnaA02G0157200ZS	100	350	0	0	1	350	1	350	0	716
A02p13270.1_BnaDAR	BnaA02G0157300ZS	95.86	314	13	0	15	328	1	314	0	631
A02p13280.1_BnaDAR	BnaA02G0157400ZS	100	189	0	0	1	189	1	189	4.78e-145	394
A02p13290.1_BnaDAR	BnaA02G0157500ZS	100	202	0	0	1	202	1	202	2.27e-155	421
A02p13300.1_BnaDAR	BnaA02G0157600ZS	100	138	0	0	1	138	1	138	4.95e-104	286
A02p13310.1_BnaDAR	BnaA02G0157700ZS	100	475	0	0	1	475	1	475	0	979
A02p13320.1_BnaDAR	BnaA02G0157800ZS	100	90	0	0	1	90	1	90	6.35e-65	183
A02p13330.1_BnaDAR	BnaA02G0157900ZS	100	248	0	0	1	248	1	248	0	514
A02p13340.1_BnaDAR	BnaA02G0158000ZS	100	145	0	0	1	145	1	145	7.31e-106	291
A02p13350.1_BnaDAR	BnaA02G0158100ZS	100	176	0	0	1	176	1	176	3.02e-131	358
A02p13360.1_BnaDAR	BnaA02G0158200ZS	100	150	0	0	1	150	1	150	2.69e-113	310
A02p13360.1_BnaDAR	BnaA02G0160500ZS	52.439	82	39	0	60	141	121	202	1.97e-25	93.2
A02p13370.1_BnaDAR	BnaA02G0158300ZS	100	145	0	0	1	145	1	145	2.54e-108	297
A02p13380.1_BnaDAR	BnaA02G0158400ZS	96.881	513	0	1	1	513	1	497	0	1021
A02p13390.1_BnaDAR	BnaA02G0158500ZS	100	579	0	0	1	579	1	579	0	1206
A02p13400.1_BnaDAR	BnaA02G0158700ZS	100	313	0	0	1	313	1	313	0	645
A02p13410.1_BnaDAR	BnaA02G0158800ZS	100	546	0	0	1	546	1	546	0	1149
A02p13420.1_BnaDAR	BnaA02G0158900ZS	100	412	0	0	1	412	1	412	0	854
A02p13430.1_BnaDAR	BnaA02G0159000ZS	100	162	0	0	40	201	1	162	3.4e-120	330
A02p13440.1_BnaDAR	BnaA02G0159100ZS	98.598	214	2	1	32	245	5	217	1.29e-150	411
A02p13450.1_BnaDAR	BnaA02G0159200ZS	99.474	190	1	0	1	190	1	190	7.78e-143	388
A02p13480.1_BnaDAR	BnaA02G0159300ZS	99.618	262	1	0	1	262	1	262	0	541
A02p13490.1_BnaDAR	BnaA02G0159400ZS	98.832	428	5	0	1	428	1	428	0	867
A02p13500.1_BnaDAR	BnaA02G0159500ZS	99.444	720	4	0	1	720	1	720	0	1485
A02p13510.1_BnaDAR	BnaA02G0159600ZS	99.02	102	1	0	1	102	1	102	3.65e-75	210
A02p13520.1_BnaDAR	BnaA02G0159700ZS	96.063	254	10	0	1	254	1	254	0	504
A02p13530.1_BnaDAR	BnaA02G0159800ZS	100	221	0	0	1	221	1	221	3.17e-168	457
A02p13540.1_BnaDAR	BnaA02G0159800ZS	100	212	0	0	1	212	1	212	9.96e-162	438
A02p13560.1_BnaDAR	BnaA02G0159900ZS	100	356	0	0	1	356	1	356	0	735
A02p13570.1_BnaDAR	BnaA02G0160000ZS	99.208	505	3	1	1	504	1	505	0	1017
A02p13580.1_BnaDAR	BnaA04G0202100ZS	32.8	125	64	4	7	130	11	116	1.84e-10	54.3
A02p13590.1_BnaDAR	BnaA02G0160100ZS	92.553	188	11	2	395	582	1	185	1.17e-120	352
A02p13590.1_BnaDAR	BnaA02G0160200ZS	98.724	392	5	0	1	392	1	392	0	776
A02p13600.1_BnaDAR	BnaA02G0160300ZS	97.496	559	14	0	1	559	1	559	0	1111
A02p13610.1_BnaDAR	BnaA02G0160400ZS	95.918	539	16	1	1	539	1	533	0	1065
A02p13630.1_BnaDAR	BnaA02G0158200ZS	38.71	186	65	4	20	201	1	141	3e-29	105
A02p13630.1_BnaDAR	BnaA02G0160500ZS	98.441	449	7	0	59	507	60	508	0	918
A02p13640.1_BnaDAR	BnaA02G0160600ZS	99.197	249	2	0	1	249	1	249	0	509
A02p13650.1_BnaDAR	BnaA02G0160700ZS	98.046	307	6	0	1	307	1	307	0	624
A02p19840.1_BnaDAR	BnaA02G0214400ZS	97.196	214	6	0	1	214	1	214	2.74e-154	419
A02p19850.1_BnaDAR	BnaA02G0214300ZS	60.377	53	21	0	20	72	202	254	1.11e-20	75.9
A02p19850.1_BnaDAR	BnaA02G0214500ZS	81.707	82	14	1	4	85	8	88	8.74e-43	129
A02p19860.1_BnaDAR	BnaA02G0214600ZS	92.308	78	3	1	1	78	1	75	2.48e-50	145
A02p19870.1_BnaDAR	BnaA02G0214700ZS	93.091	275	5	1	1	261	1	275	2.21e-171	467
A02p19890.1_BnaDAR	BnaA02G0214800ZS	97.792	317	6	1	1	316	1	317	0	641
A02p19900.1_BnaDAR	BnaA02G0215000ZS	98.182	165	3	0	1	165	1	165	2.6e-122	334
A02p19910.1_BnaDAR	BnaA02G0215200ZS	87.783	221	13	4	36	246	22	238	7.9e-137	377
A02p19930.1_BnaDAR	BnaA02G0215300ZS	99.372	478	3	0	1	478	1	478	0	987
A02p19940.1_BnaDAR	BnaA02G0215400ZS	93.227	812	27	2	1	808	1	788	0	1528
A02p19950.1_BnaDAR	BnaA02G0215500ZS	100	273	0	0	1	273	1	273	0	553
A02p19960.1_BnaDAR	BnaA02G0215600ZS	99.411	509	3	0	1	509	1	509	0	1042
A02p19970.1_BnaDAR	BnaA02G0215800ZS	91.003	389	9	2	1	389	1	363	0	704
A04p23560.1_BnaDAR	BnaA04G0199200ZS	64.407	177	59	2	1	176	1	174	9.09e-84	246
A04p23560.1_BnaDAR	BnaA04G0199300ZS	84.483	58	9	0	1	58	1	58	9.87e-31	104
A04p23570.1_BnaDAR	BnaA04G0199400ZS	100	215	0	0	1	215	1	215	6.89e-162	438
A04p23580.1_BnaDAR	BnaA04G0199500ZS	100	381	0	0	1	381	1	381	0	776
A04p23590.1_BnaDAR	BnaA04G0199600ZS	100	116	0	0	1	116	1	116	4.74e-80	223
A04p23600.1_BnaDAR	BnaA04G0199700ZS	100	375	0	0	1	375	1	375	0	780
A04p23610.1_BnaDAR	BnaA04G0199800ZS	100	310	0	0	1	310	1	310	0	644
A04p23620.1_BnaDAR	BnaA04G0199900ZS	100	173	0	0	1	173	1	173	1.37e-125	343
A04p23620.1_BnaDAR	BnaA04G0200000ZS	45.39	141	37	2	1	141	12	112	1.02e-27	93.6
A04p23630.1_BnaDAR	BnaA04G0199900ZS	45.39	141	37	2	12	112	1	141	6.95e-28	93.6
A04p23630.1_BnaDAR	BnaA04G0200000ZS	100	117	0	0	1	117	1	117	5.27e-84	233
A04p23640.1_BnaDAR	BnaA02G0160000ZS	48.387	93	47	1	79	170	367	459	6.66e-25	94.4
A04p23640.1_BnaDAR	BnaA04G0200100ZS	96.341	82	3	0	1	82	1	82	5.64e-51	155
A04p23650.1_BnaDAR	BnaA04G0200200ZS	100	53	0	0	44	96	1	53	2.85e-35	107
A04p23660.1_BnaDAR	BnaA04G0200300ZS	100	350	0	0	1	350	1	350	0	728
A04p23670.1_BnaDAR	BnaA04G0200400ZS	99.767	429	1	0	1	429	1	429	0	902
A04p23680.1_BnaDAR	BnaA04G0200500ZS	98.674	377	5	0	1	377	1	377	0	771
A04p23680.1_BnaDAR	BnaA04G0200600ZS	63.736	364	108	10	20	377	3	348	3.94e-152	426
A04p23690.1_BnaDAR	BnaA04G0200500ZS	63.736	364	108	10	3	348	20	377	5.81e-153	428
A04p23690.1_BnaDAR	BnaA04G0200600ZS	100	348	0	0	1	348	1	348	0	723
A04p23700.1_BnaDAR	BnaA04G0200700ZS	100	410	0	0	1	410	1	410	0	856
A04p23700.1_BnaDAR	BnaA04G0200900ZS	29.6	125	84	4	141	264	527	648	1.38e-09	51.6
A04p23710.1_BnaDAR	BnaA04G0200800ZS	100	526	0	0	1	526	1	526	0	1084
A04p23720.1_BnaDAR	BnaA04G0200700ZS	30.612	196	119	8	511	696	76	264	7.95e-14	65.9
A04p23720.1_BnaDAR	BnaA04G0200900ZS	93.693	761	0	1	1	761	1	713	0	1449
A04p23730.1_BnaDAR	BnaA04G0201000ZS	100	338	0	0	1	338	1	338	0	686
A04p23740.1_BnaDAR	BnaA04G0201100ZS	100	152	0	0	1	152	1	152	1.65e-115	316
A04p23740.1_BnaDAR	BnaA04G0201300ZS	59.333	150	11	2	37	136	46	195	3.03e-50	152
A04p23740.1_BnaDAR	BnaA04G0201500ZS	50.746	67	30	2	72	137	161	225	9.85e-13	55.8
A04p23760.1_BnaDAR	BnaA04G0201200ZS	100	108	0	0	1	108	1	108	1.03e-79	222
A04p23770.1_BnaDAR	BnaA04G0201100ZS	59.333	150	11	2	46	195	37	136	4e-50	152
A04p23770.1_BnaDAR	BnaA04G0201300ZS	100	201	0	0	1	201	1	201	2.22e-151	410
A04p23770.1_BnaDAR	BnaA04G0201500ZS	44.144	222	65	3	30	192	2	223	1.19e-46	146
A04p23780.1_BnaDAR	BnaA04G0201400ZS	99.184	245	2	0	1	245	1	245	0	492
A04p23790.1_BnaDAR	BnaA04G0201100ZS	50.746	67	30	2	181	245	72	137	1.98e-12	55.8
A04p23790.1_BnaDAR	BnaA04G0201300ZS	44.144	222	65	3	22	243	30	192	2.4e-46	146
A04p23790.1_BnaDAR	BnaA04G0201500ZS	100	225	0	0	21	245	1	225	3.81e-170	461
A04p23800.1_BnaDAR	BnaA04G0201600ZS	100	669	0	0	1	669	1	669	0	1364
A04p23810.1_BnaDAR	BnaA04G0201700ZS	100	82	0	0	1	82	1	82	8.33e-58	164
A04p23810.1_BnaDAR	BnaA04G0202000ZS	75	16	4	0	67	82	66	81	1.92e-06	34.7
A04p23820.1_BnaDAR	BnaA04G0201800ZS	100	75	0	0	1	75	1	75	1.88e-50	153
A04p23830.1_BnaDAR	BnaA04G0201900ZS	100	85	0	0	1	85	1	85	6.71e-62	175
A04p23830.1_BnaDAR	BnaA04G0202000ZS	31.081	74	48	1	4	74	8	81	1.57e-10	45.4
A04p23850.1_BnaDAR	BnaA04G0201700ZS	75	16	4	0	66	81	67	82	3.23e-06	34.3
A04p23850.1_BnaDAR	BnaA04G0201900ZS	40.816	49	29	0	33	81	26	74	9.84e-10	43.5
A04p23850.1_BnaDAR	BnaA04G0202000ZS	100	81	0	0	1	81	1	81	1.76e-58	166
A04p23860.1_BnaDAR	BnaA04G0202200ZS	100	75	0	0	1	75	1	75	8.83e-50	144
A04p23870.1_BnaDAR	BnaA04G0202300ZS	100	266	0	0	1	266	1	266	0	552
A04p23880.1_BnaDAR	BnaA04G0202400ZS	100	343	0	0	1	343	1	343	0	708
A04p23890.1_BnaDAR	BnaA04G0202500ZS	98.45	129	1	1	1	129	1	128	3.09e-93	258
A04p23900.1_BnaDAR	BnaA04G0202600ZS	100	2359	0	0	1	2359	1	2359	0	4921
A04p24010.1_BnaDAR	BnaA02G0160600ZS	43.75	144	78	1	11	154	7	147	1.19e-34	117
A04p24030.1_BnaDAR	BnaA02G0160700ZS	29.897	97	60	1	213	301	191	287	4.89e-07	43.1
A04p24070.1_BnaDAR	BnaA02G0215700ZS	62.712	59	21	1	105	163	32	89	1.38e-19	77

## Sheet: S9
Table S9 Annotation of SNP and InDel in the candidate genes.
Gene_id	InDel+CODON_CHANGE_PLUS_CODON_DELETION	InDel+CODON_CHANGE_PLUS_CODON_INSERTION	InDel+CODON_DELETION	InDel+CODON_INSERTION	InDel+DOWNSTREAM	InDel+FRAME_SHIFT	InDel+INTRAGENIC	InDel+INTRON	InDel+SPLICE_SITE_DONOR	InDel+SPLICE_SITE_REGION	InDel+STOP_GAINED	InDel+UPSTREAM	InDel+UTR_3_PRIME	InDel+UTR_5_PRIME	SNP+DOWNSTREAM	SNP+INTRON	SNP+NON_SYNONYMOUS_CODING	SNP+SPLICE_SITE_ACCEPTOR	SNP+SPLICE_SITE_DONOR	SNP+SPLICE_SITE_REGION	SNP+STOP_GAINED	SNP+STOP_LOST	SNP+SYNONYMOUS_CODING	SNP+SYNONYMOUS_STOP	SNP+UPSTREAM	SNP+UTR_3_PRIME	SNP+UTR_5_PRIME
BnaA02G0156900ZS	0	0	0	0	0	0	0	8	0	0	0	0	0	0	0	16	1	0	0	0	0	0	0	0	0	0	0
BnaA02G0158200ZS	0	0	0	1	1	1	0	2	0	0	0	21	0	0	25	5	6	0	0	0	0	0	5	0	47	0	0
BnaA02G0160500ZS	0	0	0	0	0	1	0	18	0	0	0	0	0	0	0	28	9	0	0	0	0	1	1	1	0	0	0
BnaA02G0160600ZS	0	0	0	0	0	0	0	9	0	0	1	0	0	0	0	9	3	0	0	0	0	0	2	1	0	0	0
BnaA02G0215300ZS	0	0	0	0	1	0	0	1	0	0	0	17	0	0	2	5	2	0	0	0	0	0	7	0	26	0	0
BnaA02G0215600ZS	0	0	0	0	1	0	0	0	0	0	0	5	0	0	10	0	2	0	0	0	0	0	1	0	17	0	0
BnaA04G0200300ZS	0	0	0	0	13	0	0	6	0	1	0	10	0	0	26	5	0	0	0	0	0	0	5	0	7	0	0
BnaA04G0200700ZS	0	0	0	0	3	1	0	13	0	3	0	2	0	0	11	17	2	0	0	0	0	0	5	0	5	1	1
BnaA04G0201700ZS	0	0	0	0	21	0	0	0	0	0	0	20	0	0	48	0	0	0	0	0	0	0	1	0	53	0	0
BnaA04G0201800ZS	0	0	0	0	9	0	0	0	0	0	0	1	0	0	60	0	0	0	0	0	0	0	0	0	0	0	0
BnaA04G0201900ZS	0	0	0	0	29	1	0	0	0	0	0	2	0	0	58	0	3	0	0	0	0	0	0	0	0	0	0
BnaA04G0202000ZS	0	0	0	0	1	0	0	0	0	0	0	23	0	0	6	0	2	0	0	0	0	0	0	0	56	0	0

## Sheet: S10
Table S10 Statistics of variants detected between BSA sequencing and 2311 accessions.
Type	Gene_id	CODON_INSERTION	DOWNSTREAM	FRAME_SHIFT	INTRON	NON_SYNONYMOUS_CODING	SPLICE_SITE_REGION	STOP_GAINED	STOP_LOST	SYNONYMOUS_CODING	SYNONYMOUS_STOP	UPSTREAM	UTR_3_PRIME	UTR_5_PRIME
common	BnaA02G0156900ZS	0	0	0	16	1	0	0	0	0	0	0	0	0
common	BnaA02G0158200ZS	0	24	0	1	3	0	0	0	4	0	40	0	0
common	BnaA02G0160500ZS	0	0	1	35	9	0	0	1	1	1	0	0	0
common	BnaA02G0160600ZS	0	0	0	11	1	0	0	0	2	1	0	0	0
common	BnaA02G0215600ZS	0	7	0	0	2	0	0	0	1	0	17	0	0
common	BnaA04G0200300ZS	0	17	0	4	0	1	0	0	5	0	7	0	0
common	BnaA04G0200700ZS	0	7	1	22	2	1	0	0	5	0	3	0	0
common	BnaA04G0201700ZS	0	45	0	0	0	0	0	0	1	0	51	0	0
common	BnaA04G0201800ZS	0	28	0	0	0	0	0	0	0	0	0	0	0
common	BnaA04G0201900ZS	0	31	0	0	2	0	0	0	0	0	0	0	0
common	BnaA04G0202000ZS	0	5	0	0	2	0	0	0	0	0	34	0	0
common	BnaA02G0215300ZS	0	0	0	0	0	0	0	0	4	0	17	0	0
unique	BnaA02G0156900ZS	0	0	0	8	0	0	0	0	0	0	0	0	0
unique	BnaA02G0158200ZS	1	2	1	6	3	0	0	0	1	0	28	0	0
unique	BnaA02G0160500ZS	0	0	0	11	0	0	0	0	0	0	0	0	0
unique	BnaA02G0160600ZS	0	0	0	7	2	0	1	0	0	0	0	0	0
unique	BnaA02G0215600ZS	0	4	0	0	0	0	0	0	0	0	5	0	0
unique	BnaA04G0200300ZS	0	22	0	7	0	0	0	0	0	0	10	0	0
unique	BnaA04G0200700ZS	0	7	0	8	0	2	0	0	0	0	4	1	1
unique	BnaA04G0201700ZS	0	24	0	0	0	0	0	0	0	0	22	0	0
unique	BnaA04G0201800ZS	0	37	0	0	0	0	0	0	0	0	0	0	0
unique	BnaA04G0201900ZS	0	27	0	0	1	0	0	0	0	0	0	0	0
unique	BnaA04G0202000ZS	0	1	0	0	0	0	0	0	0	0	22	0	0
unique	BnaA02G0215300ZS	0	3	0	6	2	0	0	0	3	0	26	0	0

[truncated: 1 more sheets: S11]
